# Supplementary material for: LeMaRns: A Length-based Multi-species analysis by numerical simulation in R
Source: PLoS One. 2020 Feb 3;15(2):e0227767. doi: 10.1371/journal.pone.0227767 (PMC6996808; doi:10.1371/journal.pone.0227767)
Supplement: S1 File — The R script to run the case studies and generate the figures in the paper. (R) [file pone.0227767.s001.R]

library(LeMaRns)

NS_params <- LeMansParam(NS_par, tau=NS_tau, eta=NS_eta, L50=NS_L50, other=NS_other)
#run_LeMans(NS_params)

effort_mat <- matrix(0.25, 50, dim(NS_params@Qs)[3])
model_run <- run_LeMans(NS_params, years=50, effort=effort_mat)
setEPS()
postscript("Fig1.eps")
plot_SSB(NS_params,model_run)
dev.off()

#### Nash example
NS_params_n <- LeMansParam(NS_par, tau=NS_tau, eta=NS_eta, L50=NS_L50, other=NS_other)
model_run_n_init <- run_LeMans(NS_params_n,years=50)
### set the initial state
N0 <- model_run_n_init@N[,,501]

calc_catch<-function(x,i,eff){
  eff[i] <- x
  tmp<-run_LeMans(NS_params_n,N0=N0,years=20,effort=matrix(eff,nrow=20,ncol=21,byrow=T))
  return(-mean(tail(colSums(tmp@Catch[,i,]),10))) ## minus because we want to use the optim function
}

stat <- rep(FALSE,21)
eff <- fmsy <-c(1.3,0.35,0.35,0.72,0.6,0.41,0.25,0.5,0.33,0.22,0.32,0.21,0.27,0.27,0.25,0.15,0.30,0.11,0.1,0.19,0.3)
while(any(stat==FALSE)){
  for (i in 1:21){
    opts <- optim(eff[i],calc_catch,i=i,eff=eff,method = "Brent",lower=0,upper=2)
    stat[i] <- abs(eff[i] - opts$par) < 0.01
    eff[i] <- opts$par
  }
}

nash<-run_LeMans(NS_params_n,N0=N0,years=20,effort=matrix(eff,nrow=20,ncol=21,byrow=T))
plot_SSB(inputs=NS_params_n,outputs = nash)

fmsy_lm<-sapply(1:21,function(i,eff){optim(eff[i],calc_catch,i=i,eff=eff,method = "Brent",lower=0,upper=2)$par},eff=fmsy)
msy<-run_LeMans(NS_params_n,N0=N0,years=20,effort=matrix(fmsy_lm,nrow=20,ncol=21,byrow=T))
setEPS()
postscript("Fig2.eps")
plot(fmsy_lm,eff,ylab=expression(F[Nash]~~(yr^-1)),xlab=expression(F[MSY]~~(yr^-1)))
abline(a=0,b=1)
dev.off()

######################################
######################################

## mixed fishery
## setup the model
NS_params <- LeMansParam(df=NS_par, gdf = NS_mixed_fish, tau=NS_tau, eta=NS_eta, L50=NS_L50, other=NS_other)
### run the initial 50 years
effort <- matrix(0, 50, dim(NS_params@Qs)[3])
colnames(effort) <- c("Industrial", "Otter", "Beam", "Pelagic")
model_run <- run_LeMans(NS_params, years=50, effort=effort)
### get factoral design
ef_lvl <- c(0, 0.5, 1, 1.5, 2)
efs <- expand.grid(Industrial=ef_lvl, Otter=ef_lvl, Beam=ef_lvl, Pelagic=ef_lvl)
### define model run
run_the_model<- function(ef){
  effort_mat <- matrix(ef, 50, dim(NS_params@Qs)[3], byrow=T)
  colnames(effort_mat) <- c("Industrial", "Otter", "Beam", "Pelagic")
  model_run <- run_LeMans(params=NS_params, N0=model_run@N[,,501],
                          years=50, effort=effort_mat)
  return(model_run)
}
## run the model
sce <- apply(efs, 1, run_the_model)
## calculate the indicators for the final year
LFI <- unlist(lapply(lapply(sce, FUN=get_LFI, time_steps=492:501, inputs=NS_params),
                     mean))
TyL <- unlist(lapply(lapply(sce, FUN=get_TyL, time_steps=492:501, inputs=NS_params),
                     mean))
MML <- unlist(lapply(lapply(sce, FUN=get_MML, time_steps=492:501, inputs=NS_params),
                     mean))
### plot them all
par(mfrow=c(2, 2))
boxplot(LFI~efs[, 1], main="Industrial", xlab="Effort", ylab="LFI")
boxplot(LFI~efs[, 2], main="Otter", xlab="Effort", ylab="LFI")
boxplot(LFI~efs[, 3], main="Beam", xlab="Effort", ylab="LFI")
boxplot(LFI~efs[, 4], main="Pelagic", xlab="Effort", ylab="LFI")

par(mfrow=c(2, 2))
boxplot(TyL~efs[, 1], main="Industrial", xlab="effort", ylab="TyL")
boxplot(TyL~efs[, 2], main="Otter", xlab="effort", ylab="TyL")
boxplot(TyL~efs[, 3], main="Beam", xlab="effort", ylab="TyL")
boxplot(TyL~efs[, 4], main="Pelagic", xlab="effort", ylab="TyL")

par(mfrow=c(2, 2))
boxplot(MML~efs[, 1], main="Industrial", xlab="effort", ylab="MML")
boxplot(MML~efs[, 2], main="Otter", xlab="effort", ylab="MML")
boxplot(MML~efs[, 3], main="Beam", xlab="effort", ylab="MML")
boxplot(MML~efs[, 4], main="Pelagic", xlab="effort", ylab="MML")

### Calculate the virgin biomass
v_SSB <- colMeans(get_SSB(inputs=NS_params, outputs=model_run, time_steps=492:501))/1e6
# SSB of the final years (tonnes)
new_SSB <- do.call(rbind, lapply(lapply(sce, FUN=get_SSB, time_steps=492:501,
                                        inputs=NS_params), colMeans))/1e6
# Relative SSB
rel_SSB <- t(t(new_SSB)/v_SSB)
colnames(rel_SSB) <- NS_params@species_names
## Plot the results

risk <- apply(rel_SSB, 1, function(x){return(sum(x<0.1))})

setEPS()
postscript("Fig3.eps")
par(mfrow=c(2, 2))
boxplot(risk~efs[, 1], main="Industrial", xlab="Effort", ylab="Stocks at risk")
boxplot(risk~efs[, 2], main="Otter", xlab="Effort", ylab="Stocks at risk")
boxplot(risk~efs[, 3], main="Beam", xlab="Effort", ylab="Stocks at risk")
boxplot(risk~efs[, 4], main="Pelagic", xlab="Effort", ylab="Stocks at risk")
dev.off()
######################################
######################################

## dynamic fishing
## setup recreational fishing
rec_fish <- data.frame(catch_species=c("Cod", "Haddock", "Herring", "Horse mackerel",
                                       "Mackerel", "Plaice", "Saithe", "Whiting"),
                       curve=rep("knife-edge"), gear_name="Recreational")
rec_fish$max_catchability <- c(0.01, 0.01, 0.005, 0.05, 0.05, 0.01, 0.01, 0.02)
Lmin <- c(35, 30, 20, 15, 30, 27, 35, 27)
## combine fishing gears
gdf <- rbind(NS_mixed_fish, rec_fish)
eta1 <- c(NS_eta, rep(0, 8))
L501 <- c(NS_L50, rep(0, 8))
Lmin1 <- c(rep(0, 21), Lmin)
## setup model
NS_params_rec <- LeMansParam(df=NS_par, gdf = gdf, tau=NS_tau, eta=eta1, L50=L501,
                             other=NS_other, Lmin=Lmin1)
## run model for 50 years
model_run <- run_LeMans(NS_params_rec, years=50)
##get the effort
Industrial <- rep(1.5, 20)
Otter <- -1/100*1:20*(1:20-20)
Beam <- 1:20*1/20+0.25
Pelagic <- 1+c(1:5*1/5, 5:1*1/5, 1:5*1/5, 5:1*1/5)
Recreational <- 0.1+1:20*0.05/20

##plot the effort
setEPS()
postscript("Fig4.eps")
par(mfrow=c(2, 2))
plot(seq(1,201,10), c(Industrial,tail(Industrial,n=1)), ylab="Effort", main="Industrial", xlab="Time step",
     ylim=c(0, 2), type="s",xlim=c(0,200))
plot(seq(1,201,10), c(Otter,tail(Otter,n=1)), ylab="Effort", main="Otter", xlab="Time step",
     ylim=c(0, 2), type="s",xlim=c(0,200))
plot(seq(1,201,10), c(Beam,tail(Beam,n=1)), ylab="Effort", main="Beam", xlab="Time step",
     ylim=c(0, 2), type="s",xlim=c(0,200))
plot(seq(1,201,10), c(Pelagic,tail(Pelagic,n=1)), ylab="Effort", main="Pelagic", xlab="Time step",
     ylim=c(0, 2), type="s",xlim=c(0,200))
dev.off()
#plot(1:20, Recreational, ylab="Effort", main="Recreational", xlab="Year",
#     ylim=c(0, 2), type="s")
par(mfrow=c(1,1))

effort_mat <- cbind(Industrial, Otter, Beam, Pelagic,Recreational)
colnames(effort_mat) <- c("Industrial", "Otter", "Beam", "Pelagic","Recreational")

model_run_rec <- run_LeMans(params=NS_params_rec, N0=model_run@N[,,501],
                            years=20, effort=effort_mat)

setEPS()
postscript("Fig5.eps")
plot_indicators(inputs=NS_params_rec,outputs=model_run_rec,prob=c(0.10,0.5,0.9))
dev.off()
